# Supplementary material for: Design and Characterization of Peptide-Based Self-Assembling Microgel for Encapsulation of Sesaminol
Source: Foods. 2025 Mar 12;14(6):971. doi: 10.3390/foods14060971 (PMC11941722; doi:10.3390/foods14060971)
Supplement: Supplementary file 1 [file foods-14-00971-s001.zip]

Archive with 1 entries (1 files):
- foods-3510051-supplementary.docx
